# Supplementary material for: A novel monomeric amyloid β-activated signaling pathway regulates brain development via inhibition of microglia
Source: eLife. 2024 Dec 5;13:RP100446. doi: 10.7554/eLife.100446 (PMC11620749; doi:10.7554/eLife.100446)
Supplement: Figure 2—source data 1. [file elife-100446-fig2-data1.zip]

Archive with 13 entries (12 files):
- Figure 2 source data/
- Figure 2 source data/IL1b ELISA microglia LPS+ATP 11-12-18.xlsx
- __MACOSX/Figure 2 source data/._IL1b ELISA microglia LPS+ATP 11-12-18.xlsx
- Figure 2 source data/IL6 ELISA microglia LPS 8-23-18.xlsx
- __MACOSX/Figure 2 source data/._IL6 ELISA microglia LPS 8-23-18.xlsx
- Figure 2 source data/qPCR_microglia_TNFa_LPS_9-19-18.xlsx
- __MACOSX/Figure 2 source data/._qPCR_microglia_TNFa_LPS_9-19-18.xlsx
- Figure 2 source data/TNF ELISA microglia LPS 8-16-18.xlsx
- __MACOSX/Figure 2 source data/._TNF ELISA microglia LPS 8-16-18.xlsx
- Figure 2 source data/qPCR_microglia_IL-6 7-12-18.xlsx
- __MACOSX/Figure 2 source data/._qPCR_microglia_IL-6 7-12-18.xlsx
- Figure 2 source data/qPCR_microglia_TNFa_IL1b_10-18-18.xlsx
- __MACOSX/Figure 2 source data/._qPCR_microglia_TNFa_IL1b_10-18-18.xlsx
