# Supplementary material for: A novel monomeric amyloid β-activated signaling pathway regulates brain development via inhibition of microglia
Source: eLife. 2024 Dec 5;13:RP100446. doi: 10.7554/eLife.100446 (PMC11620749; doi:10.7554/eLife.100446)
Supplement: Figure 2—figure supplement 2—source data 2. [file elife-100446-fig2-figsupp2-data2.zip]

Archive with 3 entries (2 files):
- Figure 2-figure supplement 2 source data 2/
- Figure 2-figure supplement 2 source data 2/Galpha i western blot 3pairs e13.5 and one pair P0 2-3-12.jpg
- __MACOSX/Figure 2-figure supplement 2 source data 2/._Galpha i western blot 3pairs e13.5 and one pair P0 2-3-12.jpg
