# Supplementary material for: A novel monomeric amyloid β-activated signaling pathway regulates brain development via inhibition of microglia
Source: eLife. 2024 Dec 5;13:RP100446. doi: 10.7554/eLife.100446 (PMC11620749; doi:10.7554/eLife.100446)
Supplement: Figure 3—source data 1. [file elife-100446-fig3-data1.zip]

Archive with 15 entries (14 files):
- Figure 3 source data/
- Figure 3 source data/~$TNF ELISA macro LPS overnight 9-2-20.xlsx
- __MACOSX/Figure 3 source data/._~$TNF ELISA macro LPS overnight 9-2-20.xlsx
- Figure 3 source data/ELISA IL-1b macrophage LPS ATP  8-16-19.xlsx
- __MACOSX/Figure 3 source data/._ELISA IL-1b macrophage LPS ATP  8-16-19.xlsx
- Figure 3 source data/.DS_Store
- __MACOSX/Figure 3 source data/._.DS_Store
- Figure 3 source data/TNF ELISA macrophage LPS  overnight 12-9-19.xlsx
- __MACOSX/Figure 3 source data/._TNF ELISA macrophage LPS  overnight 12-9-19.xlsx
- Figure 3 source data/IL-6 ELISA macrophage LPS  12-4-19.xlsx
- __MACOSX/Figure 3 source data/._IL-6 ELISA macrophage LPS  12-4-19.xlsx
- Figure 3 source data/MCP1 ELISA  macrophage LPS  12-5-19.xlsx
- __MACOSX/Figure 3 source data/._MCP1 ELISA  macrophage LPS  12-5-19.xlsx
- Figure 3 source data/qpcr macrophage LPS alone TNF Il-1b 1-13-20.xlsm
- __MACOSX/Figure 3 source data/._qpcr macrophage LPS alone TNF Il-1b 1-13-20.xlsm
