# Supplementary material for: A novel monomeric amyloid β-activated signaling pathway regulates brain development via inhibition of microglia
Source: eLife. 2024 Dec 5;13:RP100446. doi: 10.7554/eLife.100446 (PMC11620749; doi:10.7554/eLife.100446)
Supplement: Figure 3—source data 1. [file elife-100446-fig3-data1.zip › Figure 3 source data/qpcr macrophage LPS alone TNF Il-1b 1-13-20.xlsm]

## Sheet: 1-13-20
Document Name: 1-13-20.sds
Plate Type: Standard Curve
User: OutsideLab
Document Information
Operator: OutsideLab
Run Date: Monday	January 13	2020 11:19:37
Last Modified: Monday	January 13	2020 12:42:19
Instrument Type: Applied Biosystems 7300 Real-Time PCR System
Comments:
SDS v1.4
Thermal Cycler Profile
Stage	Repetitions	Temperature	Time	Ramp Rate	Auto Increment
1	1	50.0 ∞C	02:00:00	Auto
2	1	95.0 ∞C	10:00:00	Auto
3	40	95.0 ∞C	00:15:00	Auto
		60.0 ∞C	01:00:00	Auto
Standard 7300 Mode
Data Collection : Stage 3 Step 2
PCR Volume: 24 µL
Well	Sample Name	Detector	Task	Ct	StdDev Ct	Qty	Mean Qty	StdDev Qty	Filtered	Tm	User Defined #1	User Defined #2	User Defined #3
A1		TNFalpha	Unknown	27.7858							GAPDH
A2		TNFalpha	Unknown	27.7728			27.7793				20.5143				-7.265			0.00650155
A3		TNFalpha	Unknown	23.1571
A4		TNFalpha	Unknown	24.4314			23.7942				20.6568				-3.13745			0.113641
A5		TNFalpha	Unknown	25.1158
A6		TNFalpha	Unknown	27.0403			26.078				21.1208				-4.9573			0.0321887
A7		TNFalpha	Unknown	28.0728
A8		TNFalpha	Unknown	27.1964			27.6346				21.0622				-6.5724			0.0105078
A9		TNFalpha	Unknown	27.0209																	TNF
A10		TNFalpha	Unknown	26.9157	D1-5		26.9683				20.5391				-6.42915			0.0116047			ctrl macrophage		app mut macrophage
																					PBS	LPS	PBS	LPS
																					0.00650155	2.71782	0.0257435	3.46991
B1		TNFalpha	Unknown	18.1351
B2		TNFalpha	Unknown	17.998			18.0665				19.509				1.44245			2.71782			0.113641	2.74623		4.14278
B3		TNFalpha	Unknown	18.8201
B4		TNFalpha	Unknown	18.4083			18.6142				20.0717				1.45745			2.74623			0.0321887	1.97595	0.0367783	4.66912
B5		TNFalpha	Unknown	19.6204
B6		TNFalpha	Unknown	19.3522			19.4863				20.4688				0.98255			1.97595			0.0105078	3.09856	0.0182723	5.1678
B7		TNFalpha	Unknown	20.1878
B8		TNFalpha	Unknown	20.1154			20.1516				21.7832				1.6316			3.09856			0.0116047	1.29253	0.0252355	7.48473
B9		TNFalpha	Unknown	19.4095
B10		TNFalpha	Unknown	20.9273			20.1684				20.5386				0.3702			1.29253				1.93475	0.0390076	4.424
B11		TNFalpha	Unknown	20.4424
B12		TNFalpha	Unknown	20.2513	LD1-6		20.3468				21.299				0.95215			1.93475
C1		TNFalpha	Unknown	25.5835
C2		TNFalpha	Unknown	27.5431			26.5633				21.2837				-5.27965			0.0257435
C3		TNFalpha	Unknown	23.2342																	ctrl macrophage		app mut macrophage
C4		TNFalpha	Unknown	22.6422			22.9382				22.1735				-0.76465						PBS	LPS	PBS	LPS
C5		TNFalpha	Unknown	27.1111																	0.0348887	2.29431	0.0290074	4.89306
C6		TNFalpha	Unknown	27.1173			27.1142				22.3492				-4.765			0.0367783			0.045143	0.672994	0.00866769	1.38929
C7		TNFalpha	Unknown	28.365																	0.0201886	0.274749	0.00387631	0.567176
C8		TNFalpha	Unknown	27.4598			27.9124				22.1382				-5.7742			0.0182723
C9		TNFalpha	Unknown	25.8564
C10		TNFalpha	Unknown	25.3218			25.5891				20.2807				-5.3084			0.0252355
C11		TNFalpha	Unknown	22.47
C12		TNFalpha	Unknown	27.1381	D1-6		24.8041				20.124				-4.6801			0.0390076
D1		TNFalpha	Unknown	17.1832
D2		TNFalpha	Unknown	16.4368			16.81				18.6049				1.7949			3.46991					0.394043	0.00207371
D3		TNFalpha	Unknown	16.9287
D4		TNFalpha	Unknown	16.6794			16.8041				18.8546				2.0506			4.14278
D5		TNFalpha	Unknown	17.6124
D6		TNFalpha	Unknown	17.3545			17.4835				19.7066				2.22315			4.66912
D7		TNFalpha	Unknown	17.1145
D8		TNFalpha	Unknown	16.9763			17.0454				19.415				2.36955			5.1678
D9		TNFalpha	Unknown	17.0873
D10		TNFalpha	Unknown	17.2189			17.1531				20.0571				2.90395			7.48473
D11		TNFalpha	Unknown	17.4836
D12		TNFalpha	Unknown	17.268	LD1-6		17.3758				19.5211				2.14535			4.424			IL-1b
E1		IL_1b	Unknown	34.3248																	ctrl macrophage		app mut macrophage
E2		IL_1b	Unknown	31.2163			32.7706								-12.2563			0.00020441			PBS	LPS	PBS	LPS
E3		IL_1b	Unknown	29.7765																	0.00020441	1.78089	0.00238582	2.97698
E4		IL_1b	Unknown	30.1123			29.9444								-9.2876			0.00160012
E5		IL_1b	Unknown	31.217																	0.00160012	2.00632	0.0841642	3.76148
E6		IL_1b	Unknown	30.1569			30.6869								-9.5662			0.00131913
E7		IL_1b	Unknown	31.3532																	0.00131913	1.79514	0.00117482	2.81864
E8		IL_1b	Unknown	31.7291			31.5412								-10.479			0.000700683
E9		IL_1b	Unknown	33.0496																	0.000700683	1.8842	0.000348465	3.3552
E10		IL_1b	Unknown	33.7845			33.4171								-12.8779			0.000132851
																					0.000132851	2.64387	0.00221374	6.3302
F1		IL_1b	Unknown	18.9576																		1.28058	0.00143136	2.87916
F2		IL_1b	Unknown	18.3952			18.6764								0.8326			1.78089
F3		IL_1b	Unknown	19.4083
F4		IL_1b	Unknown	18.7259			19.0671								1.00455			2.00632
F5		IL_1b	Unknown	19.7985
F6		IL_1b	Unknown	19.451			19.6247								0.8441			1.79514			ctrl macrophage		app mut macrophage
F7		IL_1b	Unknown	21.1256																	PBS	LPS	PBS	LPS
F8		IL_1b	Unknown	20.6129			20.8693								0.91395			1.8842			0.000791439	1.8985	0.0152864	3.68694
F9		IL_1b	Unknown	19.2666																	0.000655554	0.441302	0.0337512	1.3426
F10		IL_1b	Unknown	19.0053			19.136								1.40265			2.64387			0.000293173	0.180161	0.0137789	0.548115
F11		IL_1b	Unknown	21.1087
F12		IL_1b	Unknown	20.7757			20.9422								0.3568			1.28058
G1		IL_1b	Unknown	30.7683
G2		IL_1b	Unknown	29.2216			29.9949								-8.7113			0.00238582
G3		IL_1b	Unknown	26.0543
G4		IL_1b	Unknown	25.4341			25.7442								-3.57065			0.0841642
G5		IL_1b	Unknown	33.123																			0.170516	0.0104081
G6		IL_1b	Unknown	31.0421			32.0825								-9.73335			0.00117482
G7		IL_1b	Unknown	34.2279
G8		IL_1b	Unknown	33.0219			33.6249								-11.4867			0.000348465
G9		IL_1b	Unknown	29.0347
G10		IL_1b	Unknown	29.1653			29.1								-8.8193			0.00221374
G11		IL_1b	Unknown	29.4831
G12		IL_1b	Unknown	29.6616			29.5724								-9.4484			0.00143136
H1		IL_1b	Unknown	17.2785
H2		IL_1b	Unknown	16.7836			17.0311								1.57385			2.97698
H3		IL_1b	Unknown	17.2076
H4		IL_1b	Unknown	16.6791			16.9433								1.9113			3.76148
H5		IL_1b	Unknown	18.3389
H6		IL_1b	Unknown	18.0843			18.2116								1.495			2.81864
H7		IL_1b	Unknown	17.8828
H8		IL_1b	Unknown	17.4543			17.6685								1.7464			3.3552
H9		IL_1b	Unknown	17.5324
H10		IL_1b	Unknown	17.2572			17.3948								2.66225			6.3302
H11		IL_1b	Unknown	17.9884
H12		IL_1b	Unknown	18.0026			17.9955								1.52565			2.87916
