# Supplementary material for: A novel monomeric amyloid β-activated signaling pathway regulates brain development via inhibition of microglia
Source: eLife. 2024 Dec 5;13:RP100446. doi: 10.7554/eLife.100446 (PMC11620749; doi:10.7554/eLife.100446)
Supplement: Figure 4—source data 1. [file elife-100446-fig4-data1.zip]

Archive with 33 entries (32 files):
- Figure 4 source data/
- Figure 4 source data/TNF ELISA macrophage LPS app Ab40 8-2-19.xlsx
- __MACOSX/Figure 4 source data/._TNF ELISA macrophage LPS app Ab40 8-2-19.xlsx
- Figure 4 source data/qPCR_microglia_LPS+Ab40_app_IL-6_5-2-19.xlsx
- __MACOSX/Figure 4 source data/._qPCR_microglia_LPS+Ab40_app_IL-6_5-2-19.xlsx
- Figure 4 source data/TNF ELISA microglia LPS+Ab40 wt 50 nM ELISA 8-9-18.xlsx
- __MACOSX/Figure 4 source data/._TNF ELISA microglia LPS+Ab40 wt 50 nM ELISA 8-9-18.xlsx
- Figure 4 source data/qPCR microglia LPS Ab40 app IL-1b 12-3-19.xlsm
- __MACOSX/Figure 4 source data/._qPCR microglia LPS Ab40 app IL-1b 12-3-19.xlsm
- Figure 4 source data/MCP1 ELISA microglia LPS pIC Ab40 wt 9-5-19.xlsx
- __MACOSX/Figure 4 source data/._MCP1 ELISA microglia LPS pIC Ab40 wt 9-5-19.xlsx
- Figure 4 source data/TNF ELISA microglia pIC Ab40 8-1-19.xlsx
- __MACOSX/Figure 4 source data/._TNF ELISA microglia pIC Ab40 8-1-19.xlsx
- Figure 4 source data/qPCR_wt_microglia_LPS_IL-1b_7-11-19.xlsx
- __MACOSX/Figure 4 source data/._qPCR_wt_microglia_LPS_IL-1b_7-11-19.xlsx
- Figure 4 source data/IL-1b ELISA microglia app sKO LPS Ab40  7-10-19.xlsx
- __MACOSX/Figure 4 source data/._IL-1b ELISA microglia app sKO LPS Ab40  7-10-19.xlsx
- Figure 4 source data/IL-6 ELISA microglia LPS Ab40 ric8a 8-24-18.xlsx
- __MACOSX/Figure 4 source data/._IL-6 ELISA microglia LPS Ab40 ric8a 8-24-18.xlsx
- Figure 4 source data/IL-6 ELISA macropahe LPS Ab40 app 1-15-20.xlsx
- __MACOSX/Figure 4 source data/._IL-6 ELISA macropahe LPS Ab40 app 1-15-20.xlsx
- Figure 4 source data/IL-1b ELISA microglia wt LPS AB40 6-20-19.xlsx
- __MACOSX/Figure 4 source data/._IL-1b ELISA microglia wt LPS AB40 6-20-19.xlsx
- Figure 4 source data/IL-1b ELISA microglia pIC Ab40  7-22-19.xlsx
- __MACOSX/Figure 4 source data/._IL-1b ELISA microglia pIC Ab40  7-22-19.xlsx
- Figure 4 source data/TNF ELISA microglia LPS Ab40 app 6-27-19.xlsx
- __MACOSX/Figure 4 source data/._TNF ELISA microglia LPS Ab40 app 6-27-19.xlsx
- Figure 4 source data/TNF ELISA microglia LPS+Ab40 ric8a 200nM 8-9-18.xlsx
- __MACOSX/Figure 4 source data/._TNF ELISA microglia LPS+Ab40 ric8a 200nM 8-9-18.xlsx
- Figure 4 source data/IL-6 ELISA microglia LPS Ab40 app 8-15-19.xlsx
- __MACOSX/Figure 4 source data/._IL-6 ELISA microglia LPS Ab40 app 8-15-19.xlsx
- Figure 4 source data/qPCR_wt_microglia_LPS+Ab40_IL-6_5-10-18.xlsx
- __MACOSX/Figure 4 source data/._qPCR_wt_microglia_LPS+Ab40_IL-6_5-10-18.xlsx
