# Supplementary material for: A novel monomeric amyloid β-activated signaling pathway regulates brain development via inhibition of microglia
Source: eLife. 2024 Dec 5;13:RP100446. doi: 10.7554/eLife.100446 (PMC11620749; doi:10.7554/eLife.100446)
Supplement: Figure 4—source data 1. [file elife-100446-fig4-data1.zip › Figure 4 source data/qPCR microglia LPS Ab40 app IL-1b 12-3-19.xlsm]

## Sheet: ap6512-3 655-8 661-6 IL-1b 12-3
Document Name: 12-3-19.sds
Plate Type: Standard Curve
User: OutsideLab
Document Information
Operator: OutsideLab
Run Date: Tuesday	December 03	2019 10:57:56
Last Modified: Tuesday	December 03	2019 12:20:37
Instrument Type: Applied Biosystems 7300 Real-Time PCR System
Comments:
SDS v1.4
Thermal Cycler Profile
Stage	Repetitions	Temperature	Time	Ramp Rate	Auto Increment
1	1	50.0 ∞C	02:00:00	Auto
2	1	95.0 ∞C	10:00:00	Auto
3	40	95.0 ∞C	00:15:00	Auto
		60.0 ∞C	01:00:00	Auto
Standard 7300 Mode
Data Collection : Stage 3 Step 2
PCR Volume: 24 µL
Well	Sample Name	Detector	Task	Ct	StdDev Ct	Qty	Mean Qty	StdDev Qty	Filtered	Tm	User Defined #1	User Defined #2	User Defined #3
A1		GAPDH	Unknown	16.0926
A2		GAPDH	Unknown	15.527											15.8098
A3		GAPDH	Unknown	15.7749
A4		GAPDH	Unknown	15.5961											15.6855
A5		GAPDH	Unknown	16.094
A6		GAPDH	Unknown	15.8408											15.9674
A7		GAPDH	Unknown	15.704
A8		GAPDH	Unknown	15.3134											15.5087
A9		GAPDH	Unknown	16.0264
A10		GAPDH	Unknown	15.7541											15.8902
A11		GAPDH	Unknown	16.082
A12		GAPDH	Unknown	16.1867											16.1343
B1		GAPDH	Unknown	16.6846
B2		GAPDH	Unknown	16.3393											16.5119
B3		GAPDH	Unknown	16.6873
B4		GAPDH	Unknown	16.4138											16.5506
B5		GAPDH	Unknown	15.8433
B6		GAPDH	Unknown	15.5823											15.7128
B7		GAPDH	Unknown	16.0608
B8		GAPDH	Unknown	15.8519											15.9564
B9		GAPDH	Unknown	15.9508
B10		GAPDH	Unknown	17.0983											16.5245
B11		GAPDH	Unknown	16.4944
B12		GAPDH	Unknown	16.4666											16.4805
C1		GAPDH	Unknown	19.2452
C2		GAPDH	Unknown	18.8399											19.0425
C3		GAPDH	Unknown	16.731
C4		GAPDH	Unknown	16.517											16.624
C5		GAPDH	Unknown	16.5387
C6		GAPDH	Unknown	16.3635											16.4511
C7		GAPDH	Unknown	15.8146
C8		GAPDH	Unknown	15.5228											15.6687
C9		GAPDH	Unknown	15.5316
C10		GAPDH	Unknown	15.3331											15.4323
C11		GAPDH	Unknown	15.6692
C12		GAPDH	Unknown	15.5598											15.6145
D1		GAPDH	Unknown	16.2601
D2		GAPDH	Unknown	15.8799											16.07
D3		GAPDH	Unknown	16.2587
D4		GAPDH	Unknown	16.0961											16.1774
D5		GAPDH	Unknown	16.2936
D6		GAPDH	Unknown	15.8902											16.0919
D7		GAPDH	Unknown	15.9987
D8		GAPDH	Unknown	15.4136											15.7062
D9		GAPDH	Unknown	16.1934
D10		GAPDH	Unknown	16.2391											16.2163
D11		GAPDH	Unknown	15.5
D12		GAPDH	Unknown	15.4442											15.4721
E1		IL_1b	Unknown	17.9518
E2		IL_1b	Unknown	17.3939								LD	652		17.6728		-1.86305		0.274895
E3		IL_1b	Unknown	17.7042
E4		IL_1b	Unknown	17.4541									653		17.5791		-1.89365		0.269125		mut
E5		IL_1b	Unknown	17.9515
E6		IL_1b	Unknown	17.3523									655		17.6519		-1.6845		0.311111
E7		IL_1b	Unknown	16.6557
E8		IL_1b	Unknown	16.4311									656		16.5434		-1.0347		0.488117
E9		IL_1b	Unknown	17.8509
E10		IL_1b	Unknown	17.5776									657		17.7142		-1.824		0.282437
E11		IL_1b	Unknown	17.3294
E12		IL_1b	Unknown	17.0334									658		17.1814		-1.04705		0.483957
F1		IL_1b	Unknown	18.5425								LA
F2		IL_1b	Unknown	18.1874									652		18.365		-1.853		0.276816
F3		IL_1b	Unknown	18.4552
F4		IL_1b	Unknown	18.074									653		18.2646		-1.71405		0.304803
F5		IL_1b	Unknown	17.3254
F6		IL_1b	Unknown	16.8626									655		17.094		-1.3812		0.383899
F7		IL_1b	Unknown	17.5224
F8		IL_1b	Unknown	17.3835									656		17.453		-1.4966		0.354388
F9		IL_1b	Unknown	17.3211
F10		IL_1b	Unknown	17.1696									657		17.2454		-0.7208		0.606761
F11		IL_1b	Unknown	17.7294
F12		IL_1b	Unknown	17.5559									658		17.6426		-1.16215		0.446846
G1		IL_1b	Unknown	21.3105								LD
G2		IL_1b	Unknown	21.0694									661		21.19		-2.1474		0.225719
G3		IL_1b	Unknown	18.6098
G4		IL_1b	Unknown	18.03									662		18.3199		-1.6959		0.308662
G5		IL_1b	Unknown	18.229
G6		IL_1b	Unknown	17.9469									663		18.0879		-1.63685		0.321558
G7		IL_1b	Unknown	17.2312
G8		IL_1b	Unknown	17.0091									664		17.1202		-1.45145		0.365654
G9		IL_1b	Unknown	17.2078
G10		IL_1b	Unknown	16.9304									665		17.0691		-1.63675		0.32158
G11		IL_1b	Unknown	17.1127
G12		IL_1b	Unknown	16.6495									666		16.8811		-1.2666		0.415638
H1		IL_1b	Unknown	18.0351								LA
H2		IL_1b	Unknown	17.8305									661		17.9328		-1.8628		0.274942
H3		IL_1b	Unknown	17.9916
H4		IL_1b	Unknown	17.6021									662		17.7968		-1.61945		0.32546
H5		IL_1b	Unknown	17.8916
H6		IL_1b	Unknown	17.6588									663		17.7752		-1.6833		0.31137
H7		IL_1b	Unknown	18.0007
H8		IL_1b	Unknown	17.8523									664		17.9265		-2.22035		0.214589
H9		IL_1b	Unknown	18.1796
H10		IL_1b	Unknown	18.0352									665		18.1074		-1.89115		0.269592
H11		IL_1b	Unknown	17.3799
H12		IL_1b	Unknown	17.693									666		17.5365		-2.06435		0.239094
						ctrl				mut
						DO	Ab	LD	LA	DO	Ab	LD	LA
						0.0292048	0.0111563	0.274895	0.276816	0.0381625	0.00811271	0.269125	0.304803
						0.00582652	0.0223528	0.488117	0.354388	0.035096	0.0253539
						0.0292463	0.0149709			0.0182368	0.0130786	0.311111	0.383899
						0.0129334	0.0228146			0.00594689	0.0121	0.282437	0.606761
								0.308662	0.32546
								0.365654	0.214589			0.483957	0.446846
		overnight						0.415638	0.239094			0.321558	0.31137
												0.32158	0.269592
								0.428332	0.409817
						ctrl						mut
						DO	Ab	LD	LA	DO	Ab	LD	LA
						0.0193028	0.0178236	0.380216	0.303361	0.0243606	0.0146613	0.331628	0.387212
						0.0118195	0.00571591	0.0849398	0.0581822	0.015081	0.00744492	0.0776579	0.125017
						4	4	6	6	4	4	6	6
						0.00590976	0.00285796	0.0346765	0.0237528	0.00754048	0.00372246	0.0317037	0.0510381
							0.437335		0.0402163		0.144851	0.15476	0.187059
										0.308769
									0.797863				1.16761
								19.6975
						ctrl microglia				app mut microglia
						DMSO	LPS+DMSO	Ab40	LPS+Ab40	DMSO	LPS+DMSO	Ab40	LPS+Ab40
						0.0193028	0.380216	0.0178236	0.303361	0.0243606	0.331628	0.0146613	0.387212
						0.0118195	0.0849398	0.00571591	0.0581822	0.015081	0.0776579	0.00744492	0.125017
						4	6	4	6	4	6	4	6
						0.00590976	0.0346765	0.00285796	0.0237528	0.00754048	0.0317037	0.00372246	0.0510381
