# Supplementary material for: A novel monomeric amyloid β-activated signaling pathway regulates brain development via inhibition of microglia
Source: eLife. 2024 Dec 5;13:RP100446. doi: 10.7554/eLife.100446 (PMC11620749; doi:10.7554/eLife.100446)
Supplement: Figure 5—figure supplement 2—source data 1. — Embryonic lung lysates were used as control for validation of MMP2/9 activity. [file elife-100446-fig5-figsupp2-data1.zip]

Archive with 3 entries (2 files):
- Figure 5-figure supplement 2 source data 1/
- Figure 5-figure supplement 2 source data 1/Zymography labeled.jpg
- __MACOSX/Figure 5-figure supplement 2 source data 1/._Zymography labeled.jpg
