# Supplementary material for: A novel monomeric amyloid β-activated signaling pathway regulates brain development via inhibition of microglia
Source: eLife. 2024 Dec 5;13:RP100446. doi: 10.7554/eLife.100446 (PMC11620749; doi:10.7554/eLife.100446)
Supplement: Figure 5—figure supplement 2—source data 2. [file elife-100446-fig5-figsupp2-data2.zip]

Archive with 5 entries (4 files):
- Figure 5-figure supplement 2 source data 2/
- Figure 5-figure supplement 2 source data 2/zymography 9-2-10.jpg
- __MACOSX/Figure 5-figure supplement 2 source data 2/._zymography 9-2-10.jpg
- Figure 5-figure supplement 2 source data 2/zymography 12-28-11.tif
- __MACOSX/Figure 5-figure supplement 2 source data 2/._zymography 12-28-11.tif
